# Supplementary material for: Evaluation of the Effect of Copper Sulfate Exposure on Organs in Juvenile Rats
Source: Int J Mol Sci. 2026 Jun 19;27(12):5542. doi: 10.3390/ijms27125542 (PMC13300441; doi:10.3390/ijms27125542)
Supplement: Supplementary file 1 [file ijms-27-05542-s001.zip]

Archive with 1 entries (1 files):
- ijms-4316186-supplementary.pdf
